# Supplementary material for: Ethnobotanical study on wild edible plants used by Dulong people in northwestern Yunnan, China
Source: J Ethnobiol Ethnomed. 2022 Jan 21;18:3. doi: 10.1186/s13002-022-00501-3 (PMC8781162; doi:10.1186/s13002-022-00501-3)
Supplement: Supplementary file 1 — Additional file 1. Appendix A: Table 1 CFSI data. Appendix B: Table 2 One-way ANOVA data. [file 13002_2022_501_MOESM1_ESM.xlsx]

## Sheet: Appendix A
	QI	AI	FUI	PUI	MFFI	TSAI	FMRI	CFSI
Asystasiella neesiana (Wall.) Lindau	40	3.5	2.5	2.5	2.5	10	1	218.75
Actinidia pilosula (Finet & Gagnep.) Stapf ex Hand.Mazz.	1	0.5	0.5	1.5	0.5	6.5	1	0.0121875
Saurauia napaulensis DC.	46	4	3.5	1.5	0.5	10	1	48.3
Saurauia polyneura C. F. Liang et Y. S. Wang	16	3.5	3.5	1.5	0.5	10	1	14.7
Chenopodium album L.	5	4	1	2.5	2.5	7.5	1	9.375
Allium macranthum Baker	23	0.5	1	3	0.75	10	1	2.5875
Allium hookeri Thwaites	30	0.5	0.5	3	0.75	10	1	1.6875
Allium wallichii Kunth	33	0.5	0.5	3	0.75	10	1	1.85625
Toxicodendron vernicifluum (Stokes) F.A. Barkley	9	3	4.5	1	1	10	5	60.75
Heracleum hemsleyanum Diels	43	1.5	3	2.5	2.5	10	5	604.688
Oenanthe javanica (Blume) DC.	8	2	1.5	3	2.5	6.5	1	11.7
Eryngium foetidum L.	1	2	1	3	1	6.5	1	0.39
Angelica dahurica (Hoffm.) Benth. & Hook.f. ex Franch. & Sav.	7	3.5	1	2.5	2.5	7.5	1	11.4844
Colocasia esculenta (L.) Schott	45	4	3.5	2	3.5	9	3	1190.7
Aralia elata (Miq.) Seem.	73	2	3	2.5	2.5	10	1	273.75
Macropanax undulatus(Wall.)Seem.	3	2	1.5	1	1	6.5	1	0.585
Panax japonicus (T. Nees) C. A. Meyer	2	0.5	0.5	1.5	1	7.5	5	0.28125
Panax japonicus var. bipinnatifidus (Seem.) C.Y.Wu & Feng	2	0.5	0.5	1.5	1	7.5	5	0.28125
Panax japonicus var. major (Burkill) C.Y.Wu & Feng	2	0.5	0.5	1.5	1	7.5	5	0.28125
Calamus acanthospathus Griffith	17	0.5	0.5	0.5	1	6.5	1	0.138125
Caryota obtusa Griff.	61	1.5	3.5	3.5	3.5	10	5	1961.53
Maianthemum atropurpureum (Franch.) LaFrankie	89	3.5	3.5	3	2.5	10	5	4088.44
Maianthemum fuscum (Wall.) LaFrankie	13	0.5	1	3	2.5	10	5	24.375
Maianthemum henryi (Baker) LaFrankie	6	0.5	1	3	2.5	10	5	11.25
Maianthemum oleraceum (Baker) LaFrankie	4	0.5	1	3	2.5	10	5	7.5
Maianthemum purpureum (Wall.) LaFrankie	54	2.5	2.5	3	2.5	10	5	1265.62
Maianthemum tatsienense (Franch.) LaFrankie	4	0.5	1	3	2.5	10	5	7.5
Polygonatum cirrhifolium (Wall.) Royle	5	0.5	1	1.5	1.5	10	5	2.8125
Begonia acetosella Craib	5	4	3	2.5	1	7.5	1	11.25
Corylus ferox Wall.	3	2	1.5	1	1	6.5	1	0.585
Cardamine tangutorum O.E.Schulz	65	0.5	4	2.5	0.75	7.5	4	73.125
Capsella bursa-pastoris (L.) Medik.	1	3	1	3	2.5	7.5	1	1.6875
Codonopsis spp	4	0.5	0.5	1.5	1	10	5	0.75
Stellaria aquatica (L.) Scop.	5	3	0.5	2.5	2.5	7.5	1	3.51562
Garcinia esculenta Y.H.Li	12	0.5	1	1.5	0.5	10	1	0.45
Garcinia nujiangensis C.Y.Wu & Y.H.Li	12	0.5	1	1.5	0.5	10	1	0.45
Bidens pilosa L.	2	3	1	2.5	2.5	6.5	1	2.4375
Cirsium interpositum Petrak	3	3	1	2.5	1	6.5	1	1.4625
Crassocephalum crepidioides (Benth.) S.Moore	5	3	1	2.5	2.5	6.5	1	6.09375
Pseudognaphalium affine (D.Don) Anderb.	6	3	1	2.5	2.5	7.5	1	8.4375
Taraxacum mongolicum Hand.-Mazz.	3	2	1	3	2.5	6.5	1	2.925
Galinsoga parviflora Cav.	3	2	1	2.5	2.5	6.5	1	2.4375
Cornus capitata Wallich	57	2.5	1.5	1.5	0.5	10	1	16.0312
Davidia involucrata Baill.	1	0.5	0.5	1.5	0.5	10	4	0.075
Gynostemma pentaphyllum (Thunb.) Makino	5	4	0.5	2.5	1	6.5	1	1.625
Hodgsonia macrocarpa var. capniocarpa (Blume) Cogn.	1	1	0.5	1.5	0.5	7.5	1	0.028125
Momordica cochinchinensis (Lour.) Spreng.	3	1	0.5	1.5	1.5	7.5	1	0.253125
Momordica subangulata Blume	3	1	0.5	1.5	1.5	7.5	1	0.253125
Dioscorea alata L.	12	2.5	4	1.5	2	7.5	4	108
Dioscorea bulbifera L.	22	2.5	3.5	1.5	2	7.5	4	173.25
Dioscorea polystachya Turcz.	77	2.5	3.5	1.5	2	7.5	4	606.375
Dioscorea pentaphylla L.	16	2.5	3.5	1.5	2	7.5	4	126
Dioscorea velutipes Prain & Burkill	38	2.5	3.5	1.5	2	10	4	399
Hippophae rhamnoides subsp. yunnanensis Rousi	1	0.5	1	1.5	0.5	6.5	1	0.024375
Elaeagnus umbellata Thunb.	1	1	1	1.5	0.5	7.5	1	0.05625
Elaeocarpus lacunosus Wall. ex Kurz	17	0.5	1	1.5	0.5	6.5	1	0.414375
Gaultheria fragrantissima Wall.	13	4	1	1.5	0.5	7.5	1	2.925
Gaultheria leucocarpa var. erenulata Sleumer	1	2	1	1.5	0.5	7.5	1	0.1125
Gaultheria griffithiana Wight	16	4	1	1.5	0.5	7.5	1	3.6
Vaccinium dunalianum Wight	9	4	1	1.5	0.5	6.5	1	1.755
Vaccinium dunalianum var. urophyllum Rehder & E.H. Wilson	9	4	1	1.5	0.5	6.5	1	1.755
Vaccinium gaultheriifolium (Griff.) Hook. f. ex C.B. Clarke	16	4	1	3	0.75	7.5	1	10.8
Ribes glaciale Wall.	1	2	0.5	1.5	0.5	6.5	1	0.04875
Ribes alpestre Wall. ex Decne.	1	2	0.5	1.5	0.5	6.5	1	0.04875
Ribes longiracemosum Franch.	1	2	0.5	1.5	0.5	6.5	1	0.04875
Ribes tenue Jancz.	1	2	0.5	1.5	0.5	6.5	1	0.04875
Molineria capitulata (Lour.) Herbaceous.	3	4	0.5	2.5	0.75	6.5	1	0.73125
Juglans sigillata Dode	9	2.5	3	1	1.5	7.5	1	7.59375
Juglans regia L.	9	3	4	1	1.5	7.5	1	12.15
Elsholtzia ciliata (Thunb.) Hyl.	4	3	1	2.5	1	6.5	1	1.95
Mentha canadensis L.	3	3	1	2.5	1	6.5	1	1.4625
Perilla frutescens (L.) Britton	2	4	1	1.5	1	7.5	1	0.9
Leucosceptrum canum Sm.	6	4	1	0.75	1	6.5	1	1.17
Decaisnea insignis (Griff.) Hook.f. & Thomson	12	2	0.5	1.5	0.5	6.5	1	0.585
Holboellia angustifolia Wall.	16	3	1	1.5	0.5	10	1	3.6
Litsea cubeba (Lour.) Pers.	1	4	1	1	1	6.5	1	0.26
Litsea pungens Hemsl.	3	4	1	1	1	7.5	1	0.9
Pueraria peduncularis (Benth.) Benth.	57	2	4	1	3.5	10	4	638.4
Pueraria montana var. thomsonii (Benth.) Wiersema ex D.B. Ward	56	3	3.5	1	3.5	10	4	823.2
Cardiocrinum giganteum (Wall.) Makino	81	4	3	1.5	3.5	9	4	1837.08
Lilium davidii Duch. ex Elwes	1	0.5	1	1.5	1	9	4	0.27
Sarcopyramis napalensis Wall.	7	4	1	0.75	0.5	6.5	1	0.6825
Toona sinensis (Juss.) M.Roem.	42	3	1	2.5	2.5	10	1	78.75
Ficus auriculata Lour.	2	3	1	1.5	0.5	7.5	1	0.3375
Ficus oligodon Lour.	3	1	1	1.5	0.5	6.5	1	0.14625
Ficus semicordata Buch.-Ham. ex Sm.	4	2.5	1	1.5	0.5	7.5	1	0.5625
Morus mongolica (Bureau) C.K. Schneid.	3	2	1	1.5	0.5	7.5	1	0.3375
Morus macroura Miq.	3	2	1	1.5	0.5	7.5	1	0.3375
Musa rubra Wall. ex Kurz	6	3	1	1.5	1.5	7.5	1	3.0375
Ensete wilsonii (Tutcher) Cheesman	4	3	1	1.5	1.5	7.5	1	2.025
Syzygium gonshanense P.Y.Bai	5	1	0.5	1.5	0.5	10	1	0.1875
Bletilla striata (Thunb.) Rchb.f.	12	0.5	1	1.5	1	9	5	4.05
Plantago asiatica L.	2	2	1	3	1	6.5	1	0.78
Plantago major L.	3	3	2	3	1	6.5	4	14.04
Chimonobambusa armata (Gamble) Hsueh & T.P.Yi	23	1	1	1	2.5	7.5	4	17.25
Dendrocalamus fugongensis Hsueh & D.Z.Li	51	3.5	1	1	2.5	10	4	178.5
Fargesia pleniculmis (Hand.-Mazz.) T.P.Yi	3	3.5	1	1	2.5	7.5	4	7.875
Fargesia declivis T.P.Yi	12	0.5	1	1	2.5	7.5	4	4.5
Fargesia praecipua T.P.Yi	4	2.5	1	1	2.5	7.5	4	7.5
Fargesia sagittatinea T.P.Yi	14	0.5	1	1	2.5	7.5	4	5.25
Cephalostachyum mannii (Gamble) Stapleton	11	3	1	1	2.5	7.5	4	24.75
Phyllostachys sulphurea (Carr.)A. et C.Riv	47	0.5	1	1	2.5	7.5	4	17.625
Coix lacryma-jobi L.	1	0.5	1	1	1	7.5	3	0.1125
Imperata cylindrica (L.) Raeusch.	2	4	0.5	1.5	0.5	7.5	4	0.9
Fagopyrum dibotrys (D. Don) Hara	5	3	0.5	2.5	1	7.5	1	1.40625
Fagopyrum esculentum Moench	13	4	1	2.5	1	9	1	11.7
Rumex nepalensis Spreng.	5	4	1	2.5	1.5	9	1	6.75
Persicaria chinensis (L.) H. Gross	7	4	0.5	2.5	1	6.5	1	2.275
Hovenia acerba var. kiukiangensis (Hu & W.C. Cheng) C.Y. Wu ex Y.L. Chen & P.K. Chou	1	0.5	1	1.5	0.5	6.5	1	0.024375
Prunus conradinae Koehne	4	2	3	1.5	0.5	10	1	1.8
Cerasus tomentosa (Thunb.) Wall. ex T.T. Yu & C.L. Li	5	2	3	1.5	0.5	10	1	2.25
Pyrus pashia Buch.-Ham. ex D.Don	5	2	3	1.5	0.5	6.5	1	1.4625
Chaenomeles speciosa (Sweet) Nakai	2	2	1	1.5	0.5	6.5	1	0.195
Rubus corchorifolius L.f.	12	4	1	1.5	0.5	7.5	1	2.7
Rubus lineatus Reinw. ex Blume	10	4	3	1.5	0.5	7.5	1	6.75
Rubus wallichianus Wight & Arn.	1	2	1	1.5	0.5	7.5	1	0.1125
Rubus ellipticus Sm.	7	4	1	1.5	0.5	7.5	1	1.575
Rubus hypopitys Focke	6	4	1	1.5	0.5	7.5	1	1.35
Rubus niveus Thunb.	9	4	1	1.5	0.5	7.5	1	2.025
Rubus subornatus Focke	9	4	1	1.5	0.5	7.5	1	2.025
Rubus parvifolius L.	9	4	1	1.5	0.5	7.5	1	2.025
Rubus sumatranus Miq.	8	4	3	1.5	0.5	7.5	1	5.4
Fragaria vesca L.	27	4	1	1.5	0.5	10	1	8.1
Fragaria pentaphylla Losinsk.	20	3	1	1.5	0.5	10	1	4.5
Fragaria nubicola (Lindl. ex Hook.f.) Lacaita	14	3	1	1.5	0.5	10	1	3.15
Zanthoxylum bungeanum Maxim.	5	2.5	0.5	1	1	7.5	1	0.46875
Houttuynia cordata Thunb.	12	4	0.5	3	1	7.5	1	5.4
Schisandra spp	6	1	1	1.5	0.5	7.5	5	1.6875
Boehmeria penduliflora Wedd. ex D.G.Long	4	3.5	1	1.5	1	6.5	1	1.365
Debregeasia longifolia (Burm.f.) Wedd.	4	3.5	1	1.5	0.5	10	1	1.05
Debregeasia orientalis C.J.Chen	4	3.5	1	1.5	0.5	10	1	1.05
Elatostema lineolatum Wight	3	3.5	1	2.5	1	6.5	1	1.70625
Elatostema platyceras W.T.Wang	3	3.5	1	2.5	1	6.5	1	1.70625
Gonostegia hirta (Blume ex Hassk.) Miq.	3	3.5	1	2.5	1	6.5	1	1.70625
Lecanthus peduncularis (Wall. ex Royle) Wedd.	2	3.5	1	2.5	1	6.5	1	1.1375
Viola sumatrana Miq.	1	4	0.5	3	2.5	6.5	1	0.975
Vitis flexuosa Thunb.	14	3	1	1.5	0.5	7.5	1	2.3625
Vitis bellula (Rehder) W.T. Wang	13	3	1	1.5	0.5	7.5	1	2.19375
Gymnospermae
Gnetum montanum Markgr.	4	2	2.5	1	1	10	1	2
Fern
Diplazium dilatatum Blume	5	0.5	1	3	2.5	10	1	1.875
Athyrium sinense Rupr.	70	2.5	2	3	2.5	10	1	262.5
Cibotium barometz (L.) J.Sm.	10	1	0.5	1.5	3	6.5	5	7.3125
Cyathea spinulosa Wall. ex Hook.	26	1.5	1	1	3	6.5	1	7.605
Pteridium revolutum (Blume) Nakai	24	2.5	1	3	2.5	6.5	1	29.25
Angiopteris esculenta Ching	99	2.5	2	1.5	3	6.5	4	579.15
Matteuccia struthiopteris (L.) Tod.	13	2.5	2	3	2.5	10	1	48.75
Osmunda japonica Thunb.	50	3	2	3	1.5	6.5	1	87.75
Lichen
Ramalina fastigiata (Pers.) Ach.	2	0.5	1	3	1.5	6.5	1	0.2925

## Sheet: Appendix B
Informants	Gender	Age range	Education level	Occupation	Distance to Township	Number of WEPs
name1	Male	20-39	high school and above	Other occupations	Near village	17
name2	Female	≥60	Illiterate	Farming	Near village	42
name3	Male	≥60	Secondary	Other occupations	Near village	42
name4	Male	≥60	Illiterate	Farming	Near village	28
name5	Male	≥60	Secondary	Farming	Near village	42
name6	Male	≥60	Secondary	Farming	Near village	25
name7	Male	40-59	Primary	Farming	Near village	21
name8	Female	40-59	Primary	Farming	Near village	14
name9	Female	40-59	Primary	Farming	Near village	10
name10	Male	40-59	Primary	Farming	Near village	20
name11	Female	40-59	Primary	Farming	Near village	18
name12	Male	40-59	Secondary	Other occupations	Near village	26
name13	Male	20-39	Primary	Farming	Near village	14
name14	Female	20-39	Primary	Farming	Near village	14
name15	Male	20-39	Primary	Other occupations	Near village	9
name16	Female	20-39	high school and above	Farming	Near village	14
name17	Male	20-39	high school and above	Other occupations	Near village	8
name18	Male	20-39	high school and above	Other occupations	Near village	14
name19	Male	20-39	high school and above	Farming	Near village	16
name20	Female	≤19	Secondary	Other occupations	Near village	3
name21	Female	≤19	Primary	Other occupations	Near village	3
name22	Male	≤19	Primary	Other occupations	Near village	3
name23	Male	≥60	high school and above	Other occupations	Near village	24
name24	Male	≥60	Illiterate	Farming	Near village	30
name25	Female	≥60	Illiterate	Farming	Near village	26
name26	Male	≥60	Secondary	Farming	Near village	30
name27	Female	≥60	Illiterate	Farming	Near village	19
name28	Male	40-59	Secondary	Farming	Near village	27
name29	Male	40-59	Primary	Farming	Near village	27
name30	Female	40-59	Illiterate	Farming	Near village	19
name31	Female	40-59	Primary	Farming	Near village	20
name32	Male	40-59	Primary	Farming	Near village	14
name33	Female	40-59	Illiterate	Farming	Near village	14
name34	Male	40-59	Illiterate	Farming	Near village	19
name35	Male	20-39	Secondary	Farming	Near village	19
name36	Female	20-39	Primary	Farming	Near village	19
name37	Female	20-39	Primary	Farming	Near village	10
name38	Female	20-39	high school and above	Other occupations	Near village	14
name39	Female	20-39	Secondary	Other occupations	Near village	14
name40	Male	20-39	high school and above	Other occupations	Near village	16
name41	Female	20-39	Secondary	Other occupations	Near village	13
name42	Male	20-39	Secondary	Farming	Near village	15
name43	Male	20-39	Secondary	Farming	Near village	13
name44	Male	40-59	Secondary	Farming	Far village	50
name45	Male	≥60	Illiterate	Farming	Far village	26
name46	Female	≥60	Illiterate	Farming	Far village	25
name47	Female	≥60	Illiterate	Farming	Far village	24
name48	Female	40-59	Illiterate	Farming	Far village	24
name49	Female	40-59	high school and above	Farming	Far village	33
name50	Male	40-59	Primary	Farming	Far village	21
name51	Male	40-59	Secondary	Farming	Far village	17
name52	Male	40-59	Secondary	Other occupations	Far village	16
name53	Male	40-59	high school and above	Other occupations	Far village	19
name54	Female	40-59	Secondary	Other occupations	Far village	20
name55	Male	40-59	Primary	Other occupations	Far village	16
name56	Female	20-39	Secondary	Farming	Far village	20
name57	Female	20-39	Secondary	Farming	Far village	21
name58	Female	20-39	Secondary	Farming	Far village	18
name59	Male	20-39	Secondary	Other occupations	Far village	21
name60	Male	20-39	Secondary	Farming	Far village	20
name61	Female	20-39	high school and above	Other occupations	Far village	19
name62	Male	20-39	high school and above	Farming	Far village	13
name63	Female	20-39	Secondary	Farming	Far village	11
name64	Male	20-39	high school and above	Other occupations	Far village	11
name65	Male	≤19	Secondary	Other occupations	Far village	6
name66	Male	20-39	Secondary	Other occupations	Far village	20
name67	Male	20-39	Secondary	Other occupations	Far village	20
name68	Female	≥60	Secondary	Farming	Far village	32
name69	Male	≥60	Primary	Farming	Far village	31
name70	Female	40-59	Primary	Farming	Far village	24
name71	Male	40-59	Illiterate	Farming	Far village	27
name72	Male	40-59	Primary	Farming	Far village	25
name73	Female	40-59	Illiterate	Farming	Far village	30
name74	Male	40-59	Secondary	Other occupations	Far village	27
name75	Female	40-59	Illiterate	Farming	Far village	29
name76	Male	20-39	Secondary	Farming	Far village	26
name77	Female	20-39	Secondary	Farming	Far village	20
name78	Male	20-39	Secondary	Farming	Far village	29
name79	Male	20-39	Secondary	Farming	Far village	28
name80	Female	20-39	Primary	Farming	Far village	20
name81	Male	20-39	Secondary	Farming	Far village	26
name82	Male	20-39	Secondary	Farming	Far village	26
name83	Male	20-39	Secondary	Farming	Far village	23
name84	Male	20-39	high school and above	Farming	Far village	13
name85	Female	20-39	Primary	Farming	Far village	10
name86	Male	20-39	high school and above	Other occupations	Far village	27
name87	Female	20-39	Secondary	Farming	Far village	25
name88	Male	20-39	Secondary	Farming	Far village	23
name89	Female	≥60	Illiterate	Farming	Far village	42
name90	Female	≥60	Illiterate	Farming	Far village	27
name91	Male	≥60	Illiterate	Farming	Far village	27
name92	Male	≥60	high school and above	Farming	Far village	24
name93	Male	≥60	Primary	Farming	Far village	24
name94	Female	40-59	Illiterate	Farming	Far village	20
name95	Male	40-59	Illiterate	Farming	Far village	26
name96	Female	40-59	Illiterate	Farming	Far village	18
name97	Male	40-59	high school and above	Other occupations	Far village	23
name98	Female	40-59	Secondary	Other occupations	Far village	12
name99	Male	40-59	Secondary	Other occupations	Far village	24
name100	Male	40-59	Secondary	Other occupations	Far village	18
name101	Female	20-39	Primary	Farming	Far village	14
name102	Male	20-39	Secondary	Farming	Far village	20
name103	Female	20-39	Primary	Farming	Far village	14
name104	Female	20-39	Secondary	Farming	Far village	14
name105	Male	20-39	high school and above	Farming	Far village	22
name106	Male	≤19	Secondary	Farming	Far village	5
name107	Male	≤19	Secondary	Other occupations	Far village	14
name108	Male	≥60	Secondary	Farming	Far village	38
name109	Male	40-59	Secondary	Farming	Far village	35
name110	Female	40-59	Primary	Farming	Far village	35
name111	Male	40-59	Primary	Farming	Far village	32
name112	Male	40-59	Illiterate	Other occupations	Far village	25
name113	Male	20-39	Illiterate	Farming	Far village	25
name114	Male	20-39	Illiterate	Farming	Far village	23
name115	Male	20-39	Secondary	Farming	Far village	19
name116	Female	20-39	Secondary	Farming	Far village	18
name117	Female	20-39	high school and above	Other occupations	Far village	16
name118	Male	20-39	Illiterate	Other occupations	Far village	19
name119	Male	20-39	Secondary	Other occupations	Far village	19
name120	Female	20-39	Secondary	Farming	Far village	21
name121	Female	20-39	Illiterate	Farming	Far village	19
name122	Male	20-39	Secondary	Farming	Far village	20
name123	Male	20-39	Secondary	Farming	Far village	20
name124	Male	20-39	Secondary	Other occupations	Far village	16
name125	Female	20-39	Secondary	Other occupations	Far village	13
name126	Female	≤19	Secondary	Other occupations	Far village	8
name127	Female	≤19	Secondary	Other occupations	Far village	7
